# Supplementary material for: Comparing adventitious root-formation and graft-unification abilities in clones of Argania spinosa
Source: Front Plant Sci. 2022 Nov 14;13:1002703. doi: 10.3389/fpls.2022.1002703 (PMC9702570; doi:10.3389/fpls.2022.1002703)
Supplement: Supplementary Table 1 — List of trees, original names, and places and year of collection. [file Table_1.xlsx]

## Sheet: Sheet1
Name in the manuscript	Original name	Collected from	Year of collection
ARS-1	YM3	Ben-Gurion University	2018
ARS-2	22	RND Jordan Valey	2017
ARS-3	32	RND Jordan Valey	2017
ARS-4	54	RND Jordan Valey	2016
ARS-5	95	RND Jordan Valey	2016
ARS-6	168	RND Jordan Valey	2016
ARS-7	196	RND Jordan Valey	2017
ARS-8	210	RND Jordan Valey	2016
ARS-9	R4T2	Kibutz Ketura	2019
ARS-10	R7T1	Kibutz Ketura	2019
ARS-11	R9T1	Kibutz Ketura	2019
ARS-12	R10T1	Kibutz Ketura	2019
ARS-13	R11T1	Kibutz Ketura	2019
ARS-14	R14T1	Kibutz Ketura	2019
ARS-15	R16T1	Kibutz Ketura	2019
ARS-16	SA 2-6	Kibutz Samar	2021
ARS-17	SA 2-10	Kibutz Samar	2021
ARS-18	SA 4-2	Kibutz Samar	2021
ARS-19	SA 5-3	Kibutz Samar	2021
ARS-20	SA 100	Kibutz Samar	2021
ARS-21	SA 101	Kibutz Samar	2021
ARS-22	AL 12W	RND Eden farm	2021
ARS-23	AL 26W	RND Eden farm	2021
ARS-24	AL 29W	RND Eden farm	2021
ARS-25	AL 16E	RND Eden farm	2021
ARS-26	AL 25E	RND Eden farm	2021
ARS-27	BEERI 9	Moshav Yevul Eran Sade	2020
ARS-28	GONI	Moshav Yevul Eran Sade	2020
ARS-29	YAHEL	Moshav Yevul Eran Sade	2020
ARS-30	ORI	Moshav Yevul Eran Sade	2020
