# Supplementary material for: Comparing adventitious root-formation and graft-unification abilities in clones of Argania spinosa
Source: Front Plant Sci. 2022 Nov 14;13:1002703. doi: 10.3389/fpls.2022.1002703 (PMC9702570; doi:10.3389/fpls.2022.1002703)
Supplement: Supplementary Table 2 — Number of reads and percent mapping to the argan genome for all 30 samples. [file Table_2.xlsx]

## Sheet: Sheet1
Sample	#PE reads	Total mapped %
ARS7-24H-1-G	20418619	88.42	G-grafting
ARS7-24H-1-R	19250693	92.81	R-rooting
ARS7-24H-2-G	17678922	90.74
ARS7-24H-2-R	24167756	93.02
ARS7-24H-3-G	17869550	89.99
ARS7-24H-3-R	18143529	91.46
ARS7-5D-1-G	20584768	91.34
ARS7-5D-1-R	19784902	89.26
ARS7-5D-2-G	17627248	89.26
ARS7-5D-2-R	20241052	87.77
ARS7-5D-3-G	17349167	91.43
ARS7-5D-3-R	21436962	89.6
ARS7-T0-1	19155914	92.72
ARS7-T0-2	21085600	90.69
ARS7-T0-3	18699052	89.47
ARS1-24H-1-G	19102975	90.75
ARS1-24H-1-R	20861307	92.16
ARS1-24H-2-G	24433999	82.93
ARS1-24H-2-R	37023513	91.29
ARS1-24H-3-G	17839365	91.49
ARS1-24H-3-R	6570754	86.23
ARS1-5D-1-G	18631493	91.53
ARS1-5D-1-R	20203024	88.24
ARS1-5D-2-G	20059703	88.68
ARS1-5D-2-R	21565719	85.87
ARS1-5D-3-G	18734511	90.66
ARS1-5D-3-R	15517312	88.16
ARS1-T0-1	22372231	92.1
ARS1-T0-2	19675594	90.03
ARS1-T0-3	13362259	92.53
