# Supplementary material for: Comparing adventitious root-formation and graft-unification abilities in clones of Argania spinosa
Source: Front Plant Sci. 2022 Nov 14;13:1002703. doi: 10.3389/fpls.2022.1002703 (PMC9702570; doi:10.3389/fpls.2022.1002703)
Supplement: Supplementary Table 3 — Number of DEGs between the two trees related to the two different zones of rooting and grafting. [file Table_3.xlsx]

## Sheet: Sheet1
	ARS7 > ARS1	ARS7 < ARS1	Total		DEG ARS1/ARS7
T0	2355	2314	4669
24H-G	1948	1376	3324	Grafting	7800
24H-R	1961	2301	4262	Rooting	9669
5D-G	2204	2272	4476
5D-R	2715	2692	5407
